# Supplementary material for: The diversity analysis and gene function prediction of intestinal bacteria in three equine species
Source: Front Microbiol. 2022 Sep 7;13:973828. doi: 10.3389/fmicb.2022.973828 (PMC9490377; doi:10.3389/fmicb.2022.973828)
Supplement: Supplementary file 4 [file Table_1.xlsx]

## Sheet: Sheet1
	Table S1 Sample collection information
	Species(code)	Collection sites(code)	Sample name
	Debao Pony (SP)	Erdos Wild Animal Park (ES)	T1_1
			T1_2
			T1_3
		Hohhot Daqingshan Wild Animal Park (HT)	D2_1
			D2_2
			D2_3
	Mongolian Wild Ass (MA)	Erdos Wild Animal Park (ES)	T46_1
			T46_2
			T46_3
		Hohhot Daqingshan Wild Animal Park (HT)	D28_1
			D28_2
			D28_3
	Plains Zebra (PZ)	Erdos Wild Animal Park (ES)	T8_1
			T8_2
			T8_3
		Hohhot Daqingshan Wild Animal Park (HT)	D6_1
			D6_2
			D6_3
