# Supplementary material for: The diversity analysis and gene function prediction of intestinal bacteria in three equine species
Source: Front Microbiol. 2022 Sep 7;13:973828. doi: 10.3389/fmicb.2022.973828 (PMC9490377; doi:10.3389/fmicb.2022.973828)
Supplement: Supplementary file 5 [file Table_2.xlsx]

## Sheet: Sheet1
			Table S2 Bacterial α diversity data
			Species code	Collection sites code	Sample name	Chao1	Shannon
			SP	ES	T1_1	1281.71	5.47852
				ES	T1_2	1283.46	5.15756
				ES	T1_3	1248.54	5.2052
				HT	D2_1	1545.96	5.62694
				HT	D2_2	1397.3	5.28396
				HT	D2_3	1476.57	4.98898
			MA	ES	T46_1	1572.88	5.51016
				ES	T46_2	1567.88	5.81431
				ES	T46_3	1364.7	5.42071
				HT	D28_1	1506.78	5.39187
				HT	D28_2	1801.05	5.85154
				HT	D28_3	1688.24	5.56642
			PZ	ES	T8_1	1264.54	5.52119
				ES	T8_2	1449.14	5.67613
				ES	T8_3	1437.47	5.66985
				HT	D6_1	1303.22	5.46113
				HT	D6_2	1263.33	5.64367
				HT	D6_3	1243.05	5.54374
